# Supplementary material for: Fat Phagocytosis Promotes Anti-Inflammatory Responses of Macrophages in a Mouse Model of Osteonecrosis
Source: Cells. 2024 Jul 20;13(14):1227. doi: 10.3390/cells13141227 (PMC11274809; doi:10.3390/cells13141227)
Supplement: Supplementary file 1 [file cells-13-01227-s001.zip]

Archive with 3 entries (3 files):
- Supplemental Table S1 500 up-regulated DEGs.xlsx
- Supplemental Table S2 500 down-regulated DEGs.xlsx
- supplementary figures.pdf
