# Supplementary material for: Fat Phagocytosis Promotes Anti-Inflammatory Responses of Macrophages in a Mouse Model of Osteonecrosis
Source: Cells. 2024 Jul 20;13(14):1227. doi: 10.3390/cells13141227 (PMC11274809; doi:10.3390/cells13141227)
Supplement: Supplementary file 1 [file cells-13-01227-s001.zip › Supplemental Table S1 500 up-regulated DEGs.xlsx]

## Sheet: Sheet1
FEATURE_NAME	CON-VS-HIGH.logFC	CON-VS-HIGH.PValue	RANK score
Angptl4	2.41428	1.91689e-163	162.717
Hilpda	2.3296	2.68396e-145	144.571
Pdk4	3.08677	4.24732e-75	74.3719
Plin2	1.4704	5.73582e-39	38.2414
Car3	7.39966	3.32116e-38	37.4787
Akr1b8	1.14403	1.82642e-33	32.7384
Glul	1.14516	2.05704e-32	31.6868
Il1rn	1.30286	3.2521e-30	29.4878
Cav1	1.19531	2.06712e-27	26.6846
Pde3b	0.991799	5.84431e-27	26.2333
Klf11	1.23285	1.84355e-26	25.7343
Engase	1.07163	2.07354e-25	24.6833
Tm4sf19	1.23796	5.61893e-25	24.2503
Ankrd37	1.91285	1.31629e-24	23.8806
Chst11	0.993644	9.06446e-24	23.0427
Fos	0.998856	3.16694e-23	22.4994
Ret	1.53619	8.12964e-23	22.0899
Dusp5	1.26412	1.79875e-22	21.745
Ccrn4l	1.17938	2.30073e-21	20.6381
Car2	1.4718	5.13838e-21	20.2892
Slc2a1	0.832409	6.02297e-21	20.2202
Cidec	5.55336	1.18936e-18	17.9247
Dio2	1.23439	9.05603e-18	17.0431
Hmox1	0.947037	1.0471e-17	16.98
Cytip	0.839391	1.54597e-17	16.8108
Vegfa	0.763285	1.70248e-17	16.7689
Aldh9a1	0.671119	7.22215e-17	16.1413
Gpd1	1.36016	8.23107e-17	16.0845
Arg1	1.13431	6.78805e-16	15.1683
Dstn	0.658475	1.56415e-15	14.8057
Mir8114	1.50397	1.6019e-15	14.7954
Gsta4	1.75005	3.43232e-15	14.4644
Hyal1	1.41596	5.21393e-15	14.2828
Palld	0.777644	6.39176e-15	14.1944
Cpt1a	0.633419	8.68082e-15	14.0614
Slc16a3	0.773943	1.91866e-14	13.717
Cgnl1	0.600371	2.32513e-14	13.6336
Ak4	0.940977	2.73553e-14	13.563
Serpinb6b	0.666104	2.8952e-14	13.5383
Bcl6	0.821188	8.87221e-14	13.052
Plcb1	0.911197	1.27267e-13	12.8953
Mical2	0.618028	1.55698e-13	12.8077
Slc25a20	0.63434	1.65599e-13	12.7809
Asb4	0.859019	1.73695e-13	12.7602
Slc5a3	0.813704	2.49773e-13	12.6025
Dtx4	0.589174	3.0043e-13	12.5223
Fam83f	0.711739	5.97066e-13	12.224
Mmp19	0.880032	6.43478e-13	12.1915
Smox	0.612007	7.62734e-13	12.1176
Eno1	0.568866	1.37666e-12	11.8612
Eno1b	0.568815	1.38007e-12	11.8601
Klf10	0.592187	2.71772e-12	11.5658
Ralgps1	0.756717	2.78365e-12	11.5554
Rims3	1.11056	2.96073e-12	11.5286
Celsr1	1.26825	6.24185e-12	11.2047
Slc27a1	0.785609	7.79553e-12	11.1082
Basp1	0.644764	1.19856e-11	10.9213
Ifrd1	0.557046	1.46674e-11	10.8336
Vcl	0.561784	1.7807e-11	10.7494
Procr	0.571377	1.81702e-11	10.7406
Gclc	0.566857	1.95482e-11	10.7089
Plin4	4.29518	1.96775e-11	10.706
Egln3	1.34177	2.50441e-11	10.6013
Gpr35	0.715954	3.26786e-11	10.4857
Ucp2	0.719844	5.42469e-11	10.2656
Pkp2	0.665607	5.63605e-11	10.249
Zc3h12a	0.598786	6.4741e-11	10.1888
Rgs11	1.30544	7.53329e-11	10.123
Ptgr1	0.53493	8.13529e-11	10.0896
Lep	7.54028	9.03905e-11	10.0439
C5ar1	0.586229	9.43361e-11	10.0253
Gprc5c	0.753864	1.03845e-10	9.98361
Cyp26b1	1.44048	1.37944e-10	9.8603
Net1	0.651365	1.43255e-10	9.84389
Met	0.695416	1.56596e-10	9.80522
Trim29	0.713073	2.3861e-10	9.62231
Mgst2	0.783563	2.57961e-10	9.58845
Esyt2	0.492304	2.67033e-10	9.57343
Agpat3	0.509845	3.158e-10	9.50059
Ptprn	0.629176	3.55104e-10	9.44964
Acot1	1.77165	3.87955e-10	9.41122
Nnat	7.27334	4.75462e-10	9.32288
Nedd4l	0.555583	5.36535e-10	9.2704
Pik3r5	0.497265	6.24077e-10	9.20476
Zan	1.14308	7.21199e-10	9.14195
Oplah	0.920059	7.45402e-10	9.12761
Vav3	0.503189	7.58497e-10	9.12005
Inf2	0.53232	9.4265e-10	9.02565
Bag3	0.553927	1.08018e-09	8.9665
Stap1	0.567221	1.3811e-09	8.85977
Mir22hg	0.512379	1.42469e-09	8.84628
Ucp3	2.00986	1.62439e-09	8.78931
Nr1d1	0.817564	2.31039e-09	8.63631
Ear3	1.06877	2.72517e-09	8.56461
Ear12	1.06877	2.72739e-09	8.56425
Adipoq	7.35312	3.0713e-09	8.51268
Pnpla2	0.478514	4.09573e-09	8.38767
A330023F24Rik	0.846445	4.34993e-09	8.36152
Ear2	1.06657	4.49872e-09	8.34691
Lima1	0.470114	4.77255e-09	8.32125
Gfod1	0.729138	4.83845e-09	8.31529
G730013B05Rik	1.57302	6.07638e-09	8.21636
Itgav	0.46246	6.13321e-09	8.21231
Vsig8	0.647361	6.75585e-09	8.17032
Ckb	0.952796	8.67441e-09	8.06176
Prss46	0.790365	9.07781e-09	8.04202
Sncg	2.4776	1.08856e-08	7.96315
Serpinb9b	0.734428	1.45182e-08	7.83809
Cd300a	0.464737	1.58037e-08	7.80124
Myh9	0.518102	1.61e-08	7.79317
Pam	0.478686	1.71595e-08	7.7655
Ptprs	0.539982	1.77424e-08	7.75099
Rassf8	0.751905	2.59719e-08	7.5855
Vcam1	0.519383	2.72274e-08	7.56499
Fgfr1	0.555401	3.09489e-08	7.50935
Jag1	0.454105	3.517e-08	7.45383
Tspan14	0.447084	4.00513e-08	7.39738
Slc37a2	0.500193	4.13895e-08	7.38311
Lat	0.866602	4.15375e-08	7.38156
Sod1	0.516323	4.33794e-08	7.36272
Elmo2	0.440656	4.75702e-08	7.32266
Kctd12b	0.42397	6.85723e-08	7.16385
Dopey2	0.443472	6.96255e-08	7.15723
Jmjd1c	0.443083	7.46199e-08	7.12715
Gpr137b-ps	0.444499	8.16278e-08	7.08816
Atp13a3	0.412165	9.71374e-08	7.01261
Tpm2	0.49469	9.95555e-08	7.00193
Sort1	0.456496	1.05309e-07	6.97754
Gpcpd1	0.464605	1.11296e-07	6.95352
Cited4	1.99746	1.18954e-07	6.92462
Usp48	0.415785	1.20631e-07	6.91854
Afg3l2	0.427116	1.28311e-07	6.89174
Dhcr7	0.4605	1.29675e-07	6.88714
Igfbp5	0.671006	1.4042e-07	6.85257
Tatdn2	0.41165	1.4674e-07	6.83345
Gpr137b	0.402732	1.48819e-07	6.82734
Gys1	0.504093	1.67118e-07	6.77698
Nr4a1	1.11898	1.75395e-07	6.75598
Ptgs2	0.62664	1.78863e-07	6.74748
Eno2	0.610288	1.95365e-07	6.70915
Tmem158	1.13571	2.19336e-07	6.65889
Akr1b3	0.509717	2.2056e-07	6.65647
Dusp1	0.502192	2.24604e-07	6.64858
Gm6644	0.509923	2.24676e-07	6.64844
Pdk1	0.488069	2.32878e-07	6.63287
Gpr183	1.0003	2.51941e-07	6.5987
Maff	0.737724	2.77931e-07	6.55606
Pck1	6.82023	2.97539e-07	6.52646
Eaf1	0.435069	3.08301e-07	6.51103
Rras2	0.533712	3.0926e-07	6.50968
Cdh1	1.11918	3.70027e-07	6.43177
Itgad	0.833754	3.74245e-07	6.42684
Esam	1.83482	3.86309e-07	6.41306
Hsph1	0.400494	3.9111e-07	6.4077
F3	0.797752	4.70284e-07	6.32764
Ppbp	1.1457	5.22379e-07	6.28201
C5ar2	0.773128	5.25662e-07	6.27929
Cbfa2t3	0.944153	5.35646e-07	6.27112
Hadha	0.393592	5.582e-07	6.25321
Cd28	0.812445	5.66515e-07	6.24679
Nfkbid	0.540975	5.73084e-07	6.24178
Gpr157	0.454079	6.16845e-07	6.20982
Sertad2	0.412893	6.66684e-07	6.17608
Adcy9	0.442703	6.80835e-07	6.16696
P4ha1	0.401133	6.9777e-07	6.15629
Erdr1	1.67285	7.21671e-07	6.14166
Txnip	0.446286	9.76148e-07	6.01048
Pf4	0.459288	1.02794e-06	5.98803
Sdc1	0.42982	1.05997e-06	5.97471
Kdm5b	0.44273	1.13414e-06	5.94533
Actn1	0.433453	1.17565e-06	5.92972
Tm6sf1	0.377774	1.21057e-06	5.91701
Gramd1b	0.461655	1.3368e-06	5.87393
Actg1	0.478723	1.38466e-06	5.85866
Acot4	1.24908	1.41154e-06	5.85031
Capn2	0.376018	1.47586e-06	5.83096
G530011O06Rik	1.19104	1.52881e-06	5.81565
Mrps6	0.57036	1.56344e-06	5.80592
Sh2b2	0.58716	1.61663e-06	5.79139
Gigyf1	0.427634	1.79282e-06	5.74646
Sel1l3	0.45513	1.83313e-06	5.73681
Dnmt3a	0.523862	1.87882e-06	5.72611
Susd1	0.662556	1.98811e-06	5.70156
Cpeb4	0.36839	2.06619e-06	5.68483
Tes	0.412552	2.07109e-06	5.6838
1110007C09Rik	0.53543	2.0877e-06	5.68033
Acaa2	0.408109	2.09107e-06	5.67963
Dgat1	0.475845	2.11646e-06	5.67439
Mef2d	0.43444	2.29025e-06	5.64012
Slc6a8	0.378497	2.30992e-06	5.6364
Cmip	0.364504	2.38543e-06	5.62243
Lpin2	0.390141	2.46618e-06	5.60798
Areg	1.49533	2.58301e-06	5.58787
Npy	0.586018	2.58372e-06	5.58775
Lrrfip1	0.360238	3.0723e-06	5.51254
Mok	1.38393	3.43823e-06	5.46367
Adam8	0.52755	3.51081e-06	5.45459
Layn	0.500553	4.11142e-06	5.38601
Stc1	1.01559	4.19911e-06	5.37684
Micall1	0.387844	4.40395e-06	5.35616
Gm7120	0.519032	4.47887e-06	5.34883
Cotl1	0.563167	4.56394e-06	5.34066
Dnajb4	0.411317	4.73067e-06	5.32508
Prune	0.402671	4.96027e-06	5.30449
Dennd4c	0.361159	5.08576e-06	5.29364
Impdh1	0.442096	5.63227e-06	5.24932
Cxcl14	0.419868	5.70174e-06	5.24399
Zdhhc14	0.477377	5.71135e-06	5.24326
Gdf15	1.28102	6.00934e-06	5.22117
Slc16a10	0.391379	6.06674e-06	5.21704
Fosl2	0.406308	6.10196e-06	5.21453
Anxa11	0.437462	6.26815e-06	5.20286
Fmnl2	0.452217	6.60937e-06	5.17984
Fam126a	0.394521	6.74586e-06	5.17096
Rps6ka2	0.473691	6.9363e-06	5.15887
Zfyve28	0.470344	7.44326e-06	5.12824
Snx27	0.365226	7.79087e-06	5.10841
Dusp4	0.649004	7.9282e-06	5.10083
Gm5150	0.613334	8.00412e-06	5.09669
Neat1	0.570259	8.18434e-06	5.08702
Smad7	0.520151	8.41629e-06	5.07488
Pgk1	0.441091	8.45125e-06	5.07308
Sstr2	3.87385	8.8146e-06	5.0548
Nop16	0.432506	8.91698e-06	5.04978
Phospho1	0.777	8.98467e-06	5.0465
Anxa2	0.482457	9.20577e-06	5.03594
Adssl1	0.437619	9.20673e-06	5.03589
Pim3	0.601232	9.36993e-06	5.02826
Fosl1	0.571977	9.41418e-06	5.02622
Tpi1	0.361153	9.64045e-06	5.0159
Aldh1a7	6.12698	9.64459e-06	5.01572
Efcab4a	0.536326	1.02539e-05	4.98911
Klhl3	0.860673	1.06881e-05	4.9711
Ero1l	0.380356	1.0745e-05	4.96879
Syt13	0.998601	1.15475e-05	4.93751
Fgd3	0.365375	1.20217e-05	4.92004
Katnbl1	0.404747	1.23735e-05	4.90751
Mfsd7b	0.34972	1.24401e-05	4.90517
Mif	0.513614	1.27227e-05	4.89542
Dok7	1.24476	1.27398e-05	4.89484
Flnc	0.523853	1.29445e-05	4.88791
5330426P16Rik	0.515236	1.32664e-05	4.87725
Tpcn2	0.336697	1.36066e-05	4.86625
Adamts1	0.731149	1.3804e-05	4.86
Adm	1.03118	1.4568e-05	4.8366
Lrrc39	0.943922	1.54993e-05	4.80969
Penk	0.48282	1.65495e-05	4.78121
Col18a1	0.454102	1.85003e-05	4.73282
Kcnq1	1.13004	1.9377e-05	4.71271
Fem1b	0.340795	1.95887e-05	4.70799
Cgref1	0.931191	1.96036e-05	4.70766
S1pr3	0.634798	1.96227e-05	4.70724
Srf	0.406881	1.97447e-05	4.70455
Trerf1	0.424841	2.03254e-05	4.69196
Tmem119	0.559254	2.08371e-05	4.68116
Gzme	0.441184	2.12649e-05	4.67234
Rnf144b	0.388136	2.14281e-05	4.66902
Col24a1	0.711968	2.50214e-05	4.60169
Arhgap10	0.355394	2.54292e-05	4.59467
Wdfy1	0.478948	2.59024e-05	4.58666
Pitpnm1	0.33626	2.60986e-05	4.58338
Azin1	0.338204	2.67629e-05	4.57247
Dlg4	0.454063	2.75199e-05	4.56035
Pcyt1a	0.391461	2.85663e-05	4.54415
Dnmt3aos	0.792818	3.06715e-05	4.51327
Cltb	0.485365	3.25799e-05	4.48705
D10Bwg1379e	2.17471	3.27776e-05	4.48442
Usp6nl	0.394858	3.38616e-05	4.47029
Tinagl1	1.11494	3.39567e-05	4.46907
Malt1	0.354153	3.43285e-05	4.46435
Fam129a	0.370261	3.44794e-05	4.46244
Tnnc1	0.997518	3.62372e-05	4.44085
Pitpnc1	0.324656	3.66981e-05	4.43536
Spaca6	0.778825	3.71205e-05	4.43039
Sh3tc1	0.388583	3.76122e-05	4.42467
Slc39a6	0.349847	3.78708e-05	4.42169
Fam168a	0.338183	3.9328e-05	4.4053
Gpi1	0.366223	4.04726e-05	4.39284
Fignl2	0.591524	4.12079e-05	4.38502
Dusp13	1.01507	4.24046e-05	4.37259
Pard6b	1.08778	4.25857e-05	4.37074
Prickle1	1.52915	4.60255e-05	4.337
Creg2	0.423558	4.74876e-05	4.32342
Cep170	0.369052	4.84993e-05	4.31426
Por	0.355888	4.91122e-05	4.30881
Clcf1	0.734901	5.12271e-05	4.2905
Mxi1	0.338341	5.17241e-05	4.28631
Pde8b	0.483007	5.21032e-05	4.28314
Dos	1.03502	5.44043e-05	4.26437
Chst3	0.450769	5.57372e-05	4.25385
Rgs1	0.376567	5.74299e-05	4.24086
AI314180	0.316676	6.03547e-05	4.21929
Plekhg2	0.46226	6.11242e-05	4.21379
Fbxo32	0.319957	6.12358e-05	4.21299
Thbd	0.397245	6.25417e-05	4.20383
Pon2	0.314578	6.37934e-05	4.19522
Dot1l	0.41357	6.61976e-05	4.17916
Mamld1	0.472732	6.73039e-05	4.17196
Shq1	0.473159	6.76024e-05	4.17004
Itpkb	0.356108	6.95619e-05	4.15763
Ttc39b	0.358354	7.47316e-05	4.1265
Aspa	2.70218	7.56876e-05	4.12098
Nes	0.403322	7.64728e-05	4.11649
Jup	0.408343	7.69626e-05	4.11372
Dab2ip	0.518348	7.73223e-05	4.1117
Ocstamp	0.47239	7.7368e-05	4.11144
Gse1	0.373769	7.94469e-05	4.09992
Sema3e	1.00343	7.99124e-05	4.09739
Pdxk	0.333249	8.15337e-05	4.08866
Samd8	0.308029	8.66428e-05	4.06227
Kcne4	5.85826	8.89339e-05	4.05093
Ppp1r1a	0.948786	8.90891e-05	4.05018
Abcd2	0.366952	9.21506e-05	4.0355
Tardbp	0.302435	9.27468e-05	4.0327
Fhdc1	0.540983	9.48679e-05	4.02288
Uhrf1bp1l	0.30362	9.60645e-05	4.01744
Peak1	0.306521	9.76954e-05	4.01013
2023-03-06	0.301438	0.000100474	3.99794
Ankrd33b	0.384994	0.000101264	3.99454
Per1	0.394575	0.000101577	3.99321
Cdk20	0.336599	0.000102375	3.98981
Fam162a	0.401683	0.000105999	3.9747
Ppfibp1	0.30729	0.000106854	3.97121
Med23	0.345371	0.000108259	3.96553
Haus8	0.330331	0.000113449	3.9452
Bnip3	0.419412	0.000115071	3.93903
Mfap3l	0.349484	0.000115407	3.93777
Leng8	0.353005	0.000116161	3.93494
Ppap2b	0.351845	0.000117594	3.92961
Srsf11	0.316936	0.000120536	3.91888
Tfpi2	0.986794	0.000121558	3.91521
Bpifc	5.7625	0.000123893	3.90695
Cdcp1	0.994767	0.00012779	3.8935
Lims2	0.583517	0.000130573	3.88415
Mcpt8	0.426465	0.000131339	3.88161
Cav2	0.30849	0.000132422	3.87804
Midn	0.418135	0.000133675	3.87395
Pgm2	0.333237	0.000135948	3.86663
Scarb2	0.3145	0.000136807	3.86389
Zfp608	0.368946	0.000136824	3.86384
Klhl9	0.295787	0.000139688	3.85484
Herc3	0.360262	0.000142878	3.84503
Hsp90aa1	0.301576	0.000149969	3.824
Fam193b	0.351729	0.000157244	3.80343
Slc7a11	0.354125	0.000158869	3.79896
Rad54l2	0.323552	0.000170661	3.76787
Nxf7	0.900594	0.000171289	3.76627
Pdap1	0.392149	0.000171977	3.76453
Rbm47	0.304727	0.000177585	3.75059
Plk3	0.363911	0.000182175	3.73951
Epb4.1l1	0.330935	0.00018615	3.73014
Tmem181a	0.378202	0.000191457	3.71793
Pkm	0.398414	0.00019679	3.706
Ldha	0.356986	0.000199658	3.69971
Polr2k	1.33122	0.00019981	3.69938
Ggta1	0.285035	0.000219836	3.6579
Srxn1	0.348199	0.000221394	3.65483
Cd300c	1.60882	0.000226115	3.64567
Snrnp70	0.376916	0.000229025	3.64012
Itgb3	0.357298	0.000235236	3.6285
Micalcl	0.563507	0.000236504	3.62616
Dgkq	0.343494	0.000240496	3.61889
Prl2c2	2.39518	0.000246986	3.60733
Mbd6	0.352857	0.000249197	3.60346
Spns1	0.382811	0.000251661	3.59918
Tsku	0.328826	0.000253101	3.59671
Col4a2	0.37361	0.000256118	3.59156
Flrt2	0.332044	0.000257867	3.5886
Rnf144a	0.994009	0.00026723	3.57311
Klf7	0.634812	0.000270151	3.56839
Ngf	0.506777	0.000271421	3.56636
Rhob	0.38899	0.00027375	3.56265
Gapdh	0.637563	0.000275726	3.55952
Hic2	0.568616	0.000279938	3.55294
Trim25	0.327699	0.000285348	3.54463
Ergic1	0.303606	0.00029723	3.52691
Phlda1	0.448653	0.000300517	3.52213
P2ry2	0.382609	0.000301518	3.52069
Hyal2	0.382096	0.000304287	3.51672
Abhd12	0.294985	0.000304496	3.51642
Xylt1	0.406927	0.000305262	3.51533
Acadl	0.288527	0.000305378	3.51516
Rassf6	1.63426	0.000305551	3.51492
Srp54a	0.960466	0.000315742	3.50067
Ahr	0.446247	0.000328658	3.48326
Nisch	0.2996	0.000329406	3.48227
Zfp697	0.676941	0.00034166	3.46641
Ogt	0.329612	0.000346425	3.46039
Glg1	0.28196	0.0003505	3.45531
Pip5k1a	0.309973	0.000364735	3.43802
Hk1	0.292922	0.000369628	3.43224
Adamts10	0.331407	0.00037352	3.42769
Mir6905	3.66807	0.000373638	3.42755
Hist1h1c	0.638831	0.000376748	3.42395
Prpf39	0.357398	0.000406112	3.39135
Chic2	0.347863	0.000420483	3.37625
Acp6	0.398261	0.000424275	3.37235
Angpt2	0.62919	0.000429412	3.36713
Grhpr	0.568518	0.000435454	3.36106
Itga5	0.281971	0.000435986	3.36053
Cobll1	0.624652	0.00043874	3.35779
Abcc4	0.306852	0.00044238	3.3542
Rps27a	0.673194	0.000447837	3.34888
Pcdh7	0.302151	0.000460615	3.33666
B3gnt5	0.564128	0.000463693	3.33377
Egln1	0.303721	0.000467398	3.33031
Ell	0.359635	0.000479913	3.31884
Sbk2	0.826624	0.000496063	3.30446
Gadd45g	0.643591	0.000504188	3.29741
Iqsec1	0.306585	0.000504659	3.297
Specc1	0.289629	0.000519968	3.28402
Gm6793	0.739966	0.000526057	3.27897
Syk	0.306154	0.00053611	3.27075
Prl2c4	2.54938	0.000537952	3.26926
Eef1a2	0.360903	0.000547826	3.26136
Pdgfb	0.383863	0.000552128	3.25796
Mn1	0.849887	0.000554802	3.25586
Kdm3a	0.293504	0.000559243	3.2524
Paf1	0.296789	0.000560711	3.25126
Atp7a	0.262738	0.000564747	3.24815
Adprhl1	5.42266	0.000574657	3.24059
Ppdpf	0.495788	0.000589106	3.22981
Timm23	1.11786	0.000598396	3.22301
Enho	2.23958	0.000603377	3.21941
Pdgfa	0.424986	0.000605987	3.21754
Pfkl	0.268639	0.000609835	3.21479
Ercc6	0.289195	0.000614814	3.21126
Dmkn	1.46936	0.000647838	3.18853
Wdr81	0.271344	0.000654255	3.18425
Dcstamp	0.309582	0.000655483	3.18344
Pnisr	0.358532	0.000665601	3.17679
Tusc5	2.34748	0.000669747	3.17409
Rpl10a	0.775772	0.000670512	3.17359
Gnat3	0.88799	0.000690247	3.161
Sox4	0.472212	0.000690725	3.16069
Prelp	3.58349	0.000690902	3.16058
Hipk2	0.352675	0.000695664	3.1576
Lpar6	0.289468	0.000697024	3.15675
Serpinb1c	0.648837	0.000703875	3.1525
2310022A10Rik	0.30825	0.000714559	3.14596
Tmem63b	0.312671	0.000720238	3.14252
Rusc2	0.365882	0.000723567	3.14052
Hist1h2bc	0.398415	0.00072536	3.13945
Colec12	0.264998	0.000728585	3.13752
Ccdc85b	0.917936	0.000734867	3.13379
Atf4	0.261874	0.000746098	3.1272
Dhrs3	0.292932	0.000750334	3.12475
Serpinb9	0.263061	0.000755411	3.12182
Zswim8	0.266589	0.000756857	3.12099
Ptpre	0.261088	0.000764709	3.1165
Slc44a1	0.293219	0.000771761	3.11252
Slc8a1	0.281955	0.000791562	3.10151
Slc35e4	0.485452	0.000792268	3.10113
Plk2	0.326484	0.00079348	3.10046
Pde1b	0.307212	0.000795393	3.09942
Acot2	0.618425	0.00081087	3.09105
Xylt2	0.299114	0.000828922	3.08149
Piezo1	0.313897	0.000853293	3.0689
Psd2	1.5974	0.00085708	3.06698
Ccnl2	0.308677	0.000858431	3.06629
Pvr	0.330344	0.000858732	3.06614
Zbtb49	0.550929	0.000866911	3.06203
Ankrd13b	0.388405	0.00090706	3.04236
Arhgef4	0.4262	0.000908833	3.04152
Ago2	0.278674	0.000926239	3.03328
Fhl3	0.320788	0.000931614	3.03076
Ccdc88a	0.274712	0.000941859	3.02601
Cpeb2	0.300776	0.000945516	3.02433
Lpcat3	0.274985	0.000956262	3.01942
Dennd4b	0.270216	0.000962316	3.01668
Tlr5	2.65579	0.000964292	3.01579
Slc38a2	0.314058	0.000975079	3.01096
Gnl3	0.280442	0.000982959	3.00746
Zfp329	0.4099	0.000985783	3.00622
Ppfia3	1.33961	0.000992092	3.00345
A230028O05Rik	0.556034	0.000998982	3.00044
Mir21	1.31747	0.000999298	3.0003
Col4a1	0.294365	0.0010205	2.99119
2023-09-09	0.267471	0.00104667	2.98019
Ppme1	0.293907	0.00106033	2.97456
Wfs1	0.340419	0.00106191	2.97391
Slco2b1	0.287224	0.00106192	2.97391
Sipa1l1	0.334708	0.00107327	2.96929
Pbxip1	0.268183	0.00108244	2.96559
Nadsyn1	0.406714	0.0010901	2.96253
Abhd3	0.38587	0.00109118	2.9621
Homer3	0.340677	0.00109495	2.96061
Safb2	0.307779	0.00110482	2.95671
Olr1	0.603519	0.00111194	2.95392
Pxn	0.287072	0.001124	2.94923
Igf2bp2	0.317006	0.0011332	2.94569
Atn1	0.295921	0.0011394	2.94332
Uchl1	0.474852	0.00114203	2.94232
Trp53i13	0.593565	0.0011663	2.93319
Nuak2	0.281955	0.0011731	2.93066
Atp6v1h	0.258594	0.00118251	2.92719
Pdlim5	0.25276	0.00119567	2.92239
Armcx4	0.435957	0.00120111	2.92042
Car15	1.51156	0.00121103	2.91685
Syn1	0.369751	0.0012111	2.91682
