# Supplementary material for: Fat Phagocytosis Promotes Anti-Inflammatory Responses of Macrophages in a Mouse Model of Osteonecrosis
Source: Cells. 2024 Jul 20;13(14):1227. doi: 10.3390/cells13141227 (PMC11274809; doi:10.3390/cells13141227)
Supplement: Supplementary file 1 [file cells-13-01227-s001.zip › Supplemental Table S2 500 down-regulated DEGs.xlsx]

## Sheet: Sheet1
FEATURE_NAME	CON-VS-HIGH.logFC	CON-VS-HIGH.PValue	RANK score
Cxcl9	-2.44142	2.72873e-55	-54.564
Cxcl10	-2.4877	5.67297e-52	-51.2462
Ccl4	-1.68732	4.41887e-32	-31.3547
Irg1	-2.12939	3.15398e-30	-29.5011
Cfb	-2.1711	3.6023e-27	-26.4434
Iigp1	-1.96827	3.89979e-27	-26.409
Phf11b	-1.66511	1.22799e-24	-23.9108
Fam26f	-1.60929	1.38529e-24	-23.8585
Gbp2	-2.1876	1.42161e-24	-23.8472
Cmpk2	-1.84181	1.59275e-23	-22.7979
Marco	-1.33165	4.41358e-23	-22.3552
Rasgrp1	-2.12397	6.57849e-23	-22.1819
Pla2g16	-0.962207	3.57287e-22	-21.447
Gbp5	-2.08727	5.62544e-22	-21.2498
Fgl2	-1.25988	1.65601e-21	-20.7809
Gbp3	-1.86448	2.03666e-21	-20.6911
Ciita	-1.11221	4.66031e-21	-20.3316
Ifit2	-2.58958	6.15896e-21	-20.2105
Serpina3g	-1.78373	7.43073e-21	-20.129
Igtp	-1.3615	5.02295e-20	-19.299
Mx1	-1.92013	5.40965e-20	-19.2668
H2-DMa	-0.900843	6.69505e-20	-19.1742
Tmem154	-1.0469	9.71938e-20	-19.0124
Saa3	-1.75813	1.41085e-19	-18.8505
Ccl5	-1.79962	1.78193e-19	-18.7491
Slc2a6	-1.01252	2.3618e-19	-18.6268
Prr5l	-1.49172	6.32849e-19	-18.1987
Themis2	-0.878877	2.17051e-18	-17.6634
Gbp7	-1.50308	2.71592e-18	-17.5661
Cd40	-1.29389	3.77987e-18	-17.4225
Phf11a	-1.72987	5.93497e-18	-17.2266
Smpdl3b	-1.37077	6.06104e-18	-17.2175
Tgtp2	-1.52569	7.04165e-18	-17.1523
Wfdc17	-1.08422	9.16651e-18	-17.0378
Ifit1	-2.25797	2.03374e-17	-16.6917
Rasgef1b	-0.846647	2.11574e-17	-16.6745
Ifit3	-2.27167	2.86305e-17	-16.5432
C3	-1.28934	3.72825e-17	-16.4285
H2-Eb1	-0.939271	3.99841e-17	-16.3981
Clec5a	-0.799142	1.24671e-16	-15.9042
Slfn1	-2.2019	1.36084e-16	-15.8662
Wars	-0.988453	1.6762e-16	-15.7757
Cd38	-1.01353	2.09502e-16	-15.6788
Irf1	-0.849982	2.27723e-16	-15.6426
Gm14446	-2.87707	2.30112e-16	-15.6381
Ptpn6	-0.702099	2.71592e-16	-15.5661
Psmb10	-0.69257	2.83675e-16	-15.5472
Phf11d	-1.3775	3.76458e-16	-15.4243
Ccl22	-0.934505	4.0896e-16	-15.3883
Il18bp	-1.17854	4.91287e-16	-15.3087
Bst2	-0.665665	5.10048e-16	-15.2924
Kctd12	-0.715129	6.35203e-16	-15.1971
P2ry14	-1.09458	6.61074e-16	-15.1797
H2-DMb1	-0.714158	8.02433e-16	-15.0956
Kif5c	-1.01668	1.35268e-15	-14.8688
I830012O16Rik	-2.4479	1.89384e-15	-14.7227
Tapbpl	-0.801348	2.412e-15	-14.6176
H2-Ab1	-0.83523	3.59182e-15	-14.4447
Gatm	-0.894224	4.35432e-15	-14.3611
Tlr2	-0.949515	4.88264e-15	-14.3113
Il1b	-1.45974	5.11076e-15	-14.2915
Gm12250	-1.43693	1.16577e-14	-13.9334
Spint1	-1.70411	1.26823e-14	-13.8968
Lacc1	-0.723347	1.41326e-14	-13.8498
Ifi47	-1.35085	1.74297e-14	-13.7587
Clec4e	-1.18216	3.79237e-14	-13.4211
Ly86	-0.707601	3.82055e-14	-13.4179
Slco3a1	-1.12651	4.02114e-14	-13.3957
Batf2	-0.937255	8.10039e-14	-13.0915
Gbp4	-2.01392	9.90759e-14	-13.004
Ifitm3	-1.04307	1.01433e-13	-12.9938
Ass1	-1.07787	1.05316e-13	-12.9775
Rsad2	-1.28893	1.05653e-13	-12.9761
Gm5424	-1.07921	1.1044e-13	-12.9569
Cd86	-1.04481	1.41092e-13	-12.8505
Cp	-1.63909	1.46768e-13	-12.8334
Arl5c	-0.959301	2.1927e-13	-12.659
Ccl3	-0.977171	2.93995e-13	-12.5317
Il21r	-0.661171	2.97699e-13	-12.5262
Tnfsf10	-1.62454	5.65399e-13	-12.2476
Ephx1	-0.574517	6.84319e-13	-12.1647
Gda	-1.16371	8.84455e-13	-12.0533
Rnase4	-0.781595	9.70237e-13	-12.0131
Irgm1	-1.24492	1.23975e-12	-11.9067
Rnase6	-1.01011	1.2454e-12	-11.9047
Isg15	-1.6703	1.57521e-12	-11.8027
Scd2	-0.589511	2.24152e-12	-11.6495
Psmb8	-0.585417	2.29959e-12	-11.6383
H2-M2	-1.1689	3.0624e-12	-11.5139
Mnda	-1.23174	3.8811e-12	-11.411
Oxct1	-0.589303	4.71186e-12	-11.3268
Klhl6	-0.791509	4.77331e-12	-11.3212
Gpr141	-1.01547	5.29691e-12	-11.276
Emr4	-1.72044	5.7474e-12	-11.2405
Ccl2	-1.49408	6.18147e-12	-11.2089
Aoah	-0.978596	7.68319e-12	-11.1145
Pnp	-0.830699	7.93538e-12	-11.1004
Ctsc	-0.823667	8.30082e-12	-11.0809
Clec12a	-0.614692	8.60417e-12	-11.0653
Herc6	-1.01364	8.97033e-12	-11.0472
Zbp1	-1.56191	9.4266e-12	-11.0256
Irgm2	-0.971921	1.24287e-11	-10.9056
H2-Aa	-0.894747	1.24567e-11	-10.9046
Ifi205	-2.74903	1.33662e-11	-10.874
Plek	-0.648497	1.43395e-11	-10.8435
Fcgr1	-0.861603	1.8424e-11	-10.7346
AW112010	-1.35737	1.99403e-11	-10.7003
Serpina3f	-2.11991	2.25064e-11	-10.6477
Chn2	-1.27908	2.77631e-11	-10.5565
Cd33	-0.988966	2.85227e-11	-10.5448
Rhobtb1	-0.883581	3.11568e-11	-10.5064
Rnf145	-0.527718	3.12943e-11	-10.5045
Tlr1	-0.605846	3.36957e-11	-10.4724
Pydc4	-2.2071	3.6535e-11	-10.4373
Psme2	-0.67678	3.75063e-11	-10.4259
Tmem176b	-0.796098	3.75537e-11	-10.4253
Fanca	-0.842346	5.39605e-11	-10.2679
Gbp6	-1.71676	5.90459e-11	-10.2288
Icam1	-0.692418	6.06665e-11	-10.2171
Psmb9	-0.681599	7.71342e-11	-10.1128
AB124611	-0.626245	8.03057e-11	-10.0953
Slfn9	-0.945176	8.33895e-11	-10.0789
Tap1	-0.723938	9.06295e-11	-10.0427
Fam102b	-0.510937	1.10727e-10	-9.95575
Ifi203	-1.21403	1.11662e-10	-9.95209
Pparg	-0.687648	1.13497e-10	-9.94502
Tlr12	-1.16693	1.26745e-10	-9.89707
Gbp2b	-2.39641	1.34972e-10	-9.86976
Lrrc8c	-0.678755	1.44583e-10	-9.83988
Sla	-0.560377	2.48337e-10	-9.60496
Htra4	-0.590062	2.79094e-10	-9.55425
Nt5c3	-0.653014	2.95065e-10	-9.53008
Aif1	-0.671343	3.20908e-10	-9.49362
Gbp9	-1.58249	3.7689e-10	-9.42379
C1rl	-1.16853	3.85443e-10	-9.41404
Trim21	-0.641059	4.53015e-10	-9.34389
Dennd3	-0.899335	5.54995e-10	-9.25571
Gm4841	-3.23106	5.78713e-10	-9.23754
Naaa	-0.647962	5.97661e-10	-9.22355
Ifi204	-0.876707	6.40997e-10	-9.19314
Top2a	-0.545415	6.8958e-10	-9.16142
Hpse	-0.499069	8.3018e-10	-9.08083
Epsti1	-0.719621	9.03018e-10	-9.0443
Nmi	-0.727824	9.79493e-10	-9.009
Ube2l6	-0.850145	1.04451e-09	-8.98109
Cxcl16	-0.527741	1.07403e-09	-8.96898
Tnf	-0.640078	1.25607e-09	-8.90099
Gm4951	-1.58166	1.40706e-09	-8.85169
Ms4a4c	-1.57989	1.51e-09	-8.82102
Lipn	-1.26217	1.58488e-09	-8.8
Mag	-0.729407	1.90952e-09	-8.71908
Cd274	-0.815065	1.91599e-09	-8.71761
Gbp11	-2.14203	2.05604e-09	-8.68697
Ifi35	-0.641373	2.40461e-09	-8.61896
Tagap	-1.04728	2.80415e-09	-8.5522
Hexb	-0.453411	2.94227e-09	-8.53132
Dck	-0.737467	3.05281e-09	-8.5153
Usp18	-1.64739	3.16048e-09	-8.50025
Scimp	-1.2762	3.31929e-09	-8.47895
Cish	-1.0859	3.46877e-09	-8.45982
H2-T23	-0.530932	4.31703e-09	-8.36481
Tgtp1	-2.18382	4.3709e-09	-8.35943
2810417H13Rik	-0.634131	4.46367e-09	-8.35031
Gm12185	-1.2366	4.60578e-09	-8.3367
Tapbp	-0.535979	4.81697e-09	-8.31723
Mir5107	-0.759051	6.15698e-09	-8.21063
BC147527	-1.8946	6.27119e-09	-8.20265
Agtrap	-0.509522	6.30734e-09	-8.20015
C1qa	-0.557224	6.31466e-09	-8.19965
Dram1	-0.52662	6.49775e-09	-8.18724
Gm5431	-0.908956	6.5819e-09	-8.18165
Ifi44	-2.15726	7.09206e-09	-8.14923
Ptgs1	-0.546966	7.75569e-09	-8.11038
Oas3	-1.25028	8.29685e-09	-8.08109
Tmem140	-0.489352	8.59436e-09	-8.06579
Stat1	-0.971591	8.70168e-09	-8.0604
H2-T9	-0.619294	9.40731e-09	-8.02653
H2-T22	-0.614046	1.04885e-08	-7.97929
Irf8	-0.482445	1.14916e-08	-7.93962
H2-T24	-1.05307	1.24725e-08	-7.90405
Fpr2	-0.903052	1.32363e-08	-7.87823
Tor3a	-0.498562	1.33344e-08	-7.87503
Tap2	-0.447538	1.72136e-08	-7.76413
Trim30a	-0.754371	1.81173e-08	-7.74191
Trex1	-0.703828	1.96327e-08	-7.70702
Ly6i	-1.51181	2.01258e-08	-7.69625
Tmem229b	-0.511104	2.22015e-08	-7.65362
P2ry13	-1.38142	2.22059e-08	-7.65353
Fcgr2b	-0.577835	2.41333e-08	-7.61738
Plxna4os1	-0.712518	2.54248e-08	-7.59474
Tmem178	-0.816767	2.64159e-08	-7.57813
Sell	-0.799318	2.75054e-08	-7.56058
Psme1	-0.502619	2.98086e-08	-7.52566
Samsn1	-0.835917	3.05262e-08	-7.51533
Pydc3	-2.16414	3.0528e-08	-7.5153
Cd5l	-0.572269	3.07702e-08	-7.51187
Fcrls	-0.979993	4.06634e-08	-7.3908
Trim14	-0.500464	4.10271e-08	-7.38693
Mndal	-0.84493	4.15981e-08	-7.38093
Pros1	-0.442284	4.24182e-08	-7.37245
Gpr155	-0.655983	4.30208e-08	-7.36632
Dtx3l	-0.603153	4.82932e-08	-7.31611
Gbp8	-1.60225	4.90479e-08	-7.30938
Atp8a1	-0.473322	4.99053e-08	-7.30185
Pyhin1	-0.983223	5.00344e-08	-7.30073
Cdc42ep2	-0.786322	5.54954e-08	-7.25574
Lpcat2	-0.634946	6.29443e-08	-7.20104
Mx2	-1.61016	7.85622e-08	-7.10479
Slamf8	-0.598387	8.19368e-08	-7.08652
H2-Q9	-0.71599	8.59025e-08	-7.06599
H2-Q7	-0.71599	8.60379e-08	-7.06531
Rbl1	-0.540825	8.90022e-08	-7.0506
Ahrr	-0.940011	1.01995e-07	-6.99142
Tmem67	-0.703101	1.03167e-07	-6.98646
Casp1	-0.465022	1.09535e-07	-6.96045
Lair1	-0.445834	1.10493e-07	-6.95666
Cd1d1	-0.855912	1.11077e-07	-6.95437
Asf1b	-0.590036	1.15228e-07	-6.93844
C1ra	-0.68761	1.18654e-07	-6.92572
Rnasel	-0.520572	1.22856e-07	-6.91061
Ednrb	-0.586891	1.34522e-07	-6.87121
Trim30d	-0.768484	1.45964e-07	-6.83575
Iqgap2	-0.523488	1.51123e-07	-6.82067
Parp11	-0.712896	1.54371e-07	-6.81143
Il12rb2	-1.07474	1.5817e-07	-6.80088
Tmem173	-0.477855	1.5858e-07	-6.79975
Ly6a	-1.15433	1.68103e-07	-6.77443
Pik3cd	-0.40926	1.80197e-07	-6.74425
Spn	-0.650061	1.81031e-07	-6.74225
Slc31a2	-0.501204	2.3893e-07	-6.62173
C1qb	-0.535528	2.94226e-07	-6.53132
Hk3	-0.54086	3.38968e-07	-6.46984
Isoc1	-0.488013	3.42275e-07	-6.46562
Ccl7	-0.694895	3.61814e-07	-6.44151
Socs1	-1.05296	3.62119e-07	-6.44115
Ddx60	-0.985941	3.68236e-07	-6.43387
Pycard	-0.423759	3.73397e-07	-6.42783
Flt1	-1.17003	3.77378e-07	-6.42322
Ccrl2	-0.493056	4.00885e-07	-6.39698
Bcl2a1a	-0.856482	4.24735e-07	-6.37188
H2-M3	-0.457401	4.34136e-07	-6.36237
Cd74	-0.719861	4.46889e-07	-6.3498
Clic5	-1.91472	4.66873e-07	-6.3308
Parp12	-0.630711	4.77619e-07	-6.32092
Arhgef3	-0.514953	5.08667e-07	-6.29357
Tmem176a	-0.769882	5.25062e-07	-6.27979
Tfec	-0.532315	5.34765e-07	-6.27184
2023-03-01	-0.436434	6.11388e-07	-6.21368
Ddhd1	-0.467789	6.25619e-07	-6.20369
Plxdc2	-0.486163	6.26375e-07	-6.20317
Uba7	-0.548837	6.43192e-07	-6.19166
Ifih1	-0.664505	6.48849e-07	-6.18786
Cd200r4	-0.542081	7.28042e-07	-6.13784
Mgat4a	-0.608542	7.72602e-07	-6.11204
Mmp27	-0.504466	8.29324e-07	-6.08128
Bcat2	-0.39934	8.37566e-07	-6.07698
Timp3	-0.51051	8.37692e-07	-6.07692
Arid5a	-0.668859	8.4227e-07	-6.07455
Parp9	-0.60091	8.82043e-07	-6.05451
Sod2	-0.420684	9.11825e-07	-6.04009
Socs2	-0.657276	9.23712e-07	-6.03446
Fam64a	-0.718312	9.44666e-07	-6.02472
Cd22	-0.416913	9.4964e-07	-6.02244
Dbnl	-0.374978	9.6119e-07	-6.01719
Hal	-0.93642	1.12644e-06	-5.94829
Marcksl1	-0.589675	1.13586e-06	-5.94467
Arhgap15	-0.658682	1.14127e-06	-5.94261
Oasl1	-0.847656	1.31575e-06	-5.88083
Tmco4	-0.479897	1.33318e-06	-5.87511
Mlkl	-0.546547	1.34434e-06	-5.87149
Olfr56	-0.909126	1.3543e-06	-5.86829
Parp14	-0.699813	1.36852e-06	-5.86375
Lmo2	-0.382131	1.44855e-06	-5.83907
Ly6c2	-0.944921	1.55302e-06	-5.80882
Nusap1	-0.608286	1.56276e-06	-5.80611
Nabp1	-0.538866	1.62682e-06	-5.78866
Sp110	-0.571707	1.66855e-06	-5.77766
Ralgds	-0.447403	1.74649e-06	-5.75783
Tubb3	-0.933075	1.91116e-06	-5.7187
Art2b	-2.18343	1.9319e-06	-5.71402
Nupr1	-0.799634	1.93242e-06	-5.7139
Tmem50b	-0.38991	2.10572e-06	-5.6766
Ccna2	-0.480635	2.33091e-06	-5.63247
Suv39h1	-0.459188	2.33533e-06	-5.63165
Pilrb1	-0.736292	2.39523e-06	-5.62065
Oas1g	-0.813274	2.45667e-06	-5.60965
Gpr65	-0.443024	2.46304e-06	-5.60853
Limd2	-0.456716	2.47607e-06	-5.60624
Ptpro	-0.438238	2.51618e-06	-5.59926
Frmd4b	-0.365619	2.7464e-06	-5.56124
Gvin1	-0.984397	2.7479e-06	-5.561
Gm4070	-0.984397	2.74886e-06	-5.56085
Lap3	-0.455753	2.77379e-06	-5.55693
Oasl2	-0.952652	2.82958e-06	-5.54828
Slfn5	-0.751027	2.88697e-06	-5.53956
Ms4a6c	-0.611204	2.98158e-06	-5.52555
Casp4	-0.64272	3.21036e-06	-5.49345
Mmp14	-0.430185	3.22056e-06	-5.49207
Dnaaf3	-0.639379	3.30835e-06	-5.48039
Mcm5	-0.445261	3.33334e-06	-5.47712
Bcl2a1d	-0.617139	3.48158e-06	-5.45822
Slc28a2	-0.480908	3.48666e-06	-5.45759
Mcm10	-0.611893	3.51298e-06	-5.45432
Nek2	-0.636833	3.60462e-06	-5.44314
Tnfrsf9	-1.00824	3.65254e-06	-5.43741
Fam49a	-0.39785	3.76117e-06	-5.42468
Dhx58	-0.794529	3.81709e-06	-5.41827
Lmo4	-0.465669	3.88827e-06	-5.41024
Xkr8	-0.537212	3.92817e-06	-5.40581
Ticam2	-0.410081	4.25048e-06	-5.37156
Tcf19	-0.797229	4.417e-06	-5.35487
Rassf4	-0.463251	4.46624e-06	-5.35006
P2ry12	-1.37935	4.76485e-06	-5.32195
Echs1	-0.416025	4.82711e-06	-5.31631
Atrnl1	-0.597227	5.19982e-06	-5.28401
Vdr	-0.601507	5.368e-06	-5.27019
Cd52	-0.416026	5.47615e-06	-5.26152
Id2	-0.383626	5.59954e-06	-5.25185
Coa5	-0.383743	5.64134e-06	-5.24862
Kynu	-1.25129	5.65726e-06	-5.24739
Pstpip2	-0.441507	6.01124e-06	-5.22104
Rab3d	-0.388901	6.07743e-06	-5.21628
Lbh	-0.388894	6.1533e-06	-5.21089
Rbm43	-0.439373	6.17968e-06	-5.20903
Phyh	-0.387201	6.55556e-06	-5.18339
Mrpl13	-0.381501	6.68103e-06	-5.17516
Ift57	-0.594179	6.87073e-06	-5.163
Il27	-0.896435	6.88139e-06	-5.16232
Slfn8	-0.715667	6.95716e-06	-5.15757
Aurkb	-0.550172	7.22969e-06	-5.14088
Ikzf2	-0.75894	7.31318e-06	-5.13589
Znfx1	-0.48167	7.3818e-06	-5.13184
Uhrf1	-0.4676	7.58417e-06	-5.12009
Pik3ip1	-0.620782	7.67032e-06	-5.11519
Trim12a	-0.660939	7.72075e-06	-5.11234
Enpp2	-0.932142	8.03107e-06	-5.09523
Cemip	-0.664752	8.04519e-06	-5.09446
Lgals9	-0.589726	8.13774e-06	-5.0895
Apobec3	-0.497198	8.2013e-06	-5.08612
Cyp1b1	-0.476815	8.47781e-06	-5.07172
Melk	-0.663982	8.65052e-06	-5.06296
Prdx5	-0.386092	8.99256e-06	-5.04612
Casp7	-0.404528	9.16929e-06	-5.03766
Crip1	-0.364579	9.36987e-06	-5.02827
Trim34a	-0.563501	9.87335e-06	-5.00554
Palm	-0.504773	1.02393e-05	-4.98973
Dhcr24	-0.36356	1.03753e-05	-4.984
Mad2l1	-0.443252	1.07912e-05	-4.96693
Nlrp3	-0.478142	1.12931e-05	-4.94719
Aldh1l1	-0.489745	1.16579e-05	-4.93338
Asb11	-1.65179	1.17243e-05	-4.93091
Hp	-0.626789	1.23969e-05	-4.90669
Ak8	-0.491406	1.24878e-05	-4.90351
Galnt9	-0.61488	1.26226e-05	-4.89885
Csrp1	-0.335981	1.34826e-05	-4.87023
6330416G13Rik	-0.405676	1.362e-05	-4.86582
Ccl6	-0.640731	1.36942e-05	-4.86346
Traf3ip3	-0.556591	1.38626e-05	-4.85816
Socs3	-0.598274	1.42102e-05	-4.8474
Kif20b	-0.528835	1.46077e-05	-4.83542
Tmpo	-0.375407	1.46748e-05	-4.83343
Lyz1	-0.447385	1.60531e-05	-4.79444
Ikbke	-0.395524	1.60914e-05	-4.7934
Tpst1	-0.439385	1.64828e-05	-4.78297
Fcer2a	-3.00397	1.67821e-05	-4.77515
Hcar2	-0.830478	1.68512e-05	-4.77337
Amigo2	-0.75315	1.69134e-05	-4.77177
Gpr84	-1.24225	1.72953e-05	-4.76207
Rnf19b	-0.341239	1.77027e-05	-4.75196
Ly6e	-0.617197	1.79556e-05	-4.7458
Gmnn	-0.421453	1.81018e-05	-4.74228
Nlrc5	-0.565223	1.83011e-05	-4.73752
Fbxw17	-0.506344	1.89473e-05	-4.72245
Xaf1	-0.953403	1.90976e-05	-4.71902
Cacnb4	-1.57987	1.96411e-05	-4.70683
Cenpf	-0.565799	2.05035e-05	-4.68817
Sgcb	-0.378775	2.1433e-05	-4.66892
Mki67	-0.432923	2.17106e-05	-4.66333
Kcne3	-1.02952	2.51097e-05	-4.60016
Pilra	-0.388524	2.54677e-05	-4.59401
Nrg1	-1.80852	2.56312e-05	-4.59123
Rad51ap1	-0.673672	2.64242e-05	-4.578
Itgal	-0.382299	2.72271e-05	-4.565
1810043G02Rik	-0.505763	2.75237e-05	-4.56029
Rnaset2b	-0.518498	2.8722e-05	-4.54179
Racgap1	-0.427575	2.91683e-05	-4.53509
Il15ra	-0.633429	2.92122e-05	-4.53444
Cenpe	-0.450912	3.14209e-05	-4.50278
Ogfr	-0.341352	3.17874e-05	-4.49775
Tma16	-0.664591	3.21861e-05	-4.49233
Abcb1b	-0.445543	3.25323e-05	-4.48769
Tbx21	-2.37614	3.25519e-05	-4.48742
Arl4c	-0.387751	3.2754e-05	-4.48474
Prc1	-0.41381	3.32206e-05	-4.47859
Nup210	-0.712329	3.33453e-05	-4.47697
C1qc	-0.411689	3.47151e-05	-4.45948
Rrm1	-0.337546	3.55423e-05	-4.44925
Rtp4	-1.19154	3.65387e-05	-4.43725
Ddx58	-0.620636	3.66336e-05	-4.43612
Postn	-0.372499	3.66853e-05	-4.43551
Mxd1	-0.464396	3.69049e-05	-4.43292
Aida	-0.370301	3.88078e-05	-4.41108
Mfsd7a	-0.595247	3.92072e-05	-4.40663
Kifc1	-0.628379	3.92765e-05	-4.40587
Kif14	-0.782523	3.93957e-05	-4.40455
Il13ra1	-0.445211	3.9442e-05	-4.40404
Trim12c	-0.47646	3.97813e-05	-4.40032
Ipcef1	-0.768944	4.00772e-05	-4.3971
Rab19	-0.424654	4.03461e-05	-4.3942
Itpka	-1.62445	4.03697e-05	-4.39394
Slamf7	-0.37017	4.04841e-05	-4.39272
Gsap	-0.466989	4.1322e-05	-4.38382
Txndc16	-0.352904	4.16578e-05	-4.3803
Ms4a6b	-0.502224	4.19055e-05	-4.37773
Sp100	-0.643734	4.35089e-05	-4.36142
Slfn2	-0.479778	4.45203e-05	-4.35144
Kif15	-0.570937	4.45733e-05	-4.35093
Il2rg	-0.395947	4.46223e-05	-4.35045
Dnase1l3	-1.24825	4.47176e-05	-4.34952
Pla2r1	-1.09494	4.48409e-05	-4.34833
Cdca3	-0.456999	4.53048e-05	-4.34386
Mapre2	-0.317437	4.73288e-05	-4.32487
AA467197	-0.801565	4.74736e-05	-4.32355
Fam46a	-0.431723	4.74819e-05	-4.32347
Ifi27l2a	-0.935999	4.76991e-05	-4.32149
Gpr162	-0.978421	4.82541e-05	-4.31647
Exoc3l4	-0.473585	4.87121e-05	-4.31236
Cd300lf	-0.878685	4.8901e-05	-4.31068
Entpd1	-0.341648	5.11796e-05	-4.2909
4933430I17Rik	-0.638933	5.2607e-05	-4.27896
Tifa	-0.331621	5.45912e-05	-4.26288
Gpx3	-0.384416	5.4872e-05	-4.26065
Ncoa4	-0.40794	5.49579e-05	-4.25997
Qpct	-0.380225	5.52965e-05	-4.2573
Bex1	-0.828925	5.55589e-05	-4.25525
Dcxr	-0.478155	5.71418e-05	-4.24305
Cd69	-1.48869	5.78223e-05	-4.2379
Enpp4	-0.619873	5.79151e-05	-4.23721
Mgl2	-1.45347	5.90612e-05	-4.2287
Sdc3	-0.370806	6.01099e-05	-4.22105
Gm1966	-0.842687	6.11397e-05	-4.21368
Birc3	-0.397158	6.48302e-05	-4.18822
Iah1	-0.35835	6.51075e-05	-4.18637
Tmco6	-0.519056	6.71359e-05	-4.17305
Pml	-0.367387	6.89249e-05	-4.16162
D730005E14Rik	-1.7071	6.91745e-05	-4.16005
Pdgfc	-0.399359	7.02781e-05	-4.15318
Ccnb1	-0.520635	7.04201e-05	-4.1523
B3galnt1	-0.353541	7.24866e-05	-4.13974
Ckap2l	-0.489468	7.4686e-05	-4.12676
Rnaseh2b	-0.413876	7.6031e-05	-4.11901
Scd1	-0.463995	7.63313e-05	-4.1173
Rnase2b	-1.38177	7.66529e-05	-4.11547
Ccnd1	-0.321658	7.72587e-05	-4.11205
Ccl1	-1.84642	7.7329e-05	-4.11166
Fabp5	-0.39108	7.78201e-05	-4.10891
Rpa2	-0.448403	7.96212e-05	-4.09897
Mrpl27	-0.35899	8.24941e-05	-4.08358
Ms4a7	-0.360937	8.28242e-05	-4.08184
Fcgr4	-0.455688	8.51002e-05	-4.07007
Lig1	-0.433083	8.5366e-05	-4.06872
Trafd1	-0.352446	8.62701e-05	-4.06414
Pld4	-0.368774	8.79965e-05	-4.05553
Ndc80	-0.493944	9.24973e-05	-4.03387
Cenpn	-0.68765	9.55964e-05	-4.01956
Ptplad2	-0.338542	9.71151e-05	-4.01271
Kif11	-0.439061	0.000105441	-3.97699
Tnfrsf14	-0.552441	0.000105635	-3.97619
Fgr	-0.416227	0.000109698	-3.9598
Dnajc15	-0.354735	0.000111598	-3.95234
Rcn1	-0.331705	0.000115594	-3.93707
Cept1	-0.338102	0.000116419	-3.93398
Uhrf1bp1	-0.339263	0.000117673	-3.92932
Prdx4	-0.316829	0.000121673	-3.91481
Tsc22d3	-0.313037	0.000123985	-3.90663
Tnfsf18	-1.46571	0.000124117	-3.90617
Il2ra	-0.944105	0.000124929	-3.90334
Nfkbie	-0.420054	0.000127267	-3.89528
Gpr55	-1.09338	0.000130485	-3.88444
Fgd2	-0.486946	0.000134085	-3.87262
1600014C10Rik	-0.48187	0.000136455	-3.86501
Il27ra	-0.548423	0.000143617	-3.84279
Ccnb2	-0.479991	0.000146597	-3.83388
Samhd1	-0.41664	0.000147231	-3.832
Aim1	-0.339624	0.000148472	-3.82836
Snx2	-0.29566	0.000148708	-3.82767
Arhgef37	-0.72055	0.00014983	-3.8244
Abcg1	-0.342207	0.000150765	-3.8217
Tnfaip2	-0.377586	0.000152724	-3.81609
Bard1	-0.787385	0.000154683	-3.81056
Cyp4f18	-0.432825	0.00015544	-3.80844
Cdk1	-0.357514	0.000156983	-3.80415
Timd4	-2.50374	0.000160429	-3.79472
Tmem86a	-0.315035	0.000161779	-3.79108
Erap1	-0.391577	0.000161963	-3.79059
Esr1	-0.849007	0.000164126	-3.78482
Dcn	-0.851181	0.000168291	-3.77394
Mertk	-0.314837	0.000169516	-3.77079
Tlr4	-0.38079	0.000171791	-3.765
Fen1	-0.341538	0.000171941	-3.76462
